# Supplementary material for: Development of an Aged Full-Thickness Skin Model Using Flexible Skin-on-a-Chip Subjected to Mechanical Stimulus Reflecting the Circadian Rhythm
Source: Int J Mol Sci. 2021 Nov 26;22(23):12788. doi: 10.3390/ijms222312788 (PMC8657468; doi:10.3390/ijms222312788)
Supplement: Supplementary file 1 [file ijms-22-12788-s001.zip]

Archive with 3 entries (2 files):
- ijms-1463942-supplementary/
- ijms-1463942-supplementary/Aged_Skin_Model supplement video.mp4
- ijms-1463942-supplementary/Aging Skin Model supplement - 211030.pdf
